# Supplementary material for: The Synthesis of Ru–Co–Oxalate MOFs for an Electrochemiluminescent Glyphosate Sensor
Source: Biosensors (Basel). 2026 Feb 28;16(3):140. doi: 10.3390/bios16030140 (PMC13024222; doi:10.3390/bios16030140)
Supplement: Supplementary file 1 [file biosensors-16-00140-s001.zip]

Archive with 1 entries (1 files):
- biosensors-4081030-supplementary.pdf
